# Supplementary material for: Yeast Solutions and Hyperpolarization Enable Real-Time Observation of Metabolized Substrates Even at Natural Abundance
Source: Anal Chem. 2024 Oct 15;96(43):17135–44. doi: 10.1021/acs.analchem.4c02419 (PMC11525923; doi:10.1021/acs.analchem.4c02419)
Supplement: Supplementary file 1 — ac4c02419_si_001.zip [file ac4c02419_si_001.zip]

Archive with 2 entries (2 files):
- kinetics.py
- Supporting_information.pdf
