# Supplementary material for: Yeast Solutions and Hyperpolarization Enable Real-Time Observation of Metabolized Substrates Even at Natural Abundance
Source: Anal Chem. 2024 Oct 15;96(43):17135–44. doi: 10.1021/acs.analchem.4c02419 (PMC11525923; doi:10.1021/acs.analchem.4c02419)
Supplement: Supplementary file 1 — ac4c02419_si_001.zip [file ac4c02419_si_001.zip › kinetics.py]

# coding: utf-8
# pip install lmfit # to install lmfit
# # Substrate to product kinetics
# #### Sub --> Prod_1, Prod_2, Prod_3, Prod_4

#Written by Josh Philipp Peters at SBMI Kiel, 2024
#Questions? --> peters.joph@gmail.com

# In[14]:
#Import all the necessary extensions
import os
import numpy as np
import scipy 
import matplotlib
import notebook
from scipy.integrate import odeint
import matplotlib.pyplot as plt
from lmfit import minimize, Parameters, fit_report

# In[15]:
# All settings concerning the selection of the folder, file and wether to save the data 

root = ('//path/to/rad/folder/') # Path to folder
folder = ('folder')    # Folder name without any / added!

filename ='file_name' # File name without extension!

#Substrate corresponding to column 1 of .csv file
#product_1 corresponding to column 2 of .csv file
#product_2 corresponding to column 3 of .csv file
#product_3 corresponding to column 4 of .csv file
#product_4 corresponding to column 5 of .csv file

writeDataToFile = "yes" #yes or no, choice if txt and png file of results are saved in selected location

# In[16]:

#Time settings:
t_begin = 0 # time-point for start of experiment
TR = 3.0 # delay between pulses
flip_angle = 5 #in ° of acqusition

startPoint = 0  #if you want to delete the first points of the experiment for better fit, put startPoint > 0

##Substrate settings
#Substrate corresponding to column 1 of .csv file
substrate = '1-13C-Pyruvate'      #Name of substrate
s0 = 1  # Starting concentration for substrate, 1 is standard
T1_substrate = 50 #estimate of T1 substrate
weight_subst = 1 # weighting of residuals in fit

##Product settings
#product_1 corresponding to column 2 of .csv file
use_1 = 1       #0 if there is no metabolism and 1 if there is
product_1 = 'BCO2'       #Name of product_1
Prod_scale_1 = 0.7 # visual scaling of product_1 in 
weight_1 = 1 # weighting of residuals in fit

#product_2 corresponding to column 3 of .csv file
use_2 = 1       #0 if there is no metabolism and 1 if there is
product_2 = 'Alanine'       #Name of product_2
Prod_scale_2 = 0.55 # visual scaling of product_2 in plot
weight_2 = 1 # weighting of residuals in fit

#product_3 corresponding to column 4 of .csv file
use_3 = 1       #0 if there is no metabolism and 1 if there is
product_3 = 'Lactate'           #Name of product_3
Prod_scale_3 = 0.4 # visual scaling of product_3 in plot
weight_3 = 1 # weighting of residuals in fit

#product_4 corresponding to column 5 of .csv file
use_4 = 0       #0 if there is no metabolism and 1 if there is
product_4 = 'Ethanol'       #Name of product_4
Prod_scale_4 = 0.7 # visual scaling of product_4 in plot
weight_4 = 1 # weighting of residuals in fit


# In[17]:
# Variables ('parameters') to be fitted. Initial guess values

params = Parameters()

params.add('r0', value=1/T1_substrate,vary = True, min = 1/200, max = 200) # T1 Substrate
params.add('x0', value=1,vary = True)# Guess starting value for substrate fit, use normalized value if applicable

#Set to vary = False if pulse angle is known
params.add('Opwdeg', value=flip_angle,vary = False, min = 0.1, max = 90) # Pulse angle in degrees

if use_1 == 1:
    params.add('k1', value=0.000000578,vary = True, min = 0)# Reaction rate_1 constant
    params.add('r1', value=1/60.9,vary = True, min = 1/200, max = 200) # T1 Product_1
    params.add('x1', value=0.001,vary = True, max = 1, min = -1)# # Guess starting value for product_1 fit
else:
    params.add('k1', value=0.0,vary = False)# Reaction rate_1 constant
    params.add('r1', value=100,vary = False) # T1 Product_1
    params.add('x1', value=0.0,vary = False)# # Guess starting value for product_1 fit
    
if use_2 == 1:
    params.add('k2', value=0.0000159,vary = True, min = 0)# Reaction rate_2 constant
    params.add('r2', value=1/35.2,vary = True, min = 1/200, max = 200) # T1 Product_2
    params.add('x2', value=0.001,vary = True, max = 1, min = -1)# # Guess starting value for product_2 fit
else:
    params.add('k2', value=0.0,vary = False)# Reaction rate_2 constant
    params.add('r2', value=100,vary = False) # T1 Product_2
    params.add('x2', value=0.0,vary = False)# # Guess starting value for product_2 fit
    
if use_3 == 1:
    params.add('k3', value=0.00288,vary = True, min = 0)# Reaction rate_3 constant
    params.add('r3', value=1/34,vary = True, min = 1/200, max = 200) # T1 Product_3
    params.add('x3', value=0.001,vary = True, max = 1, min = -1)# # Guess starting value for product_3 fit
else:
    params.add('k3', value=0.0,vary = False)# Reaction rate_3 constant
    params.add('r3', value=100,vary = False) # T1 Product_3
    params.add('x3', value=0.0,vary = False)# # Guess starting value for product_3 fit
    
if use_4 == 1:
    params.add('k4', value=0.0000223,vary = True, min = 0)# Reaction rate_4 constant
    params.add('r4', value=1/7.8,vary = True, min = 1/200, max = 200) # T1 Product_4
    params.add('x4', value=0.001,vary = True, max = 1, min = -1)# # Guess starting value for product_4 fit
else:
    params.add('k4', value=0.0,vary = False)# Reaction rate_4 constant
    params.add('r4', value=100,vary = False) # T1 Product_4
    params.add('x4', value=0.0,vary = False)# # Guess starting value for product_4 fit

# In[19]:

path = (root+folder+'/') #do not touch

# This function finds the delimiter (, or ;)in a dataset
def detectDelimiter(csvFile):
    with open(csvFile, 'r') as myCsvfile:
        header=myCsvfile.readline()
        if header.find(";")!=-1: # .find() returns -1 if not found, otherwise returns the index number
            return ";"
        if header.find(",")!=-1:
            return ","
        
delim = detectDelimiter(os.path.join (path,filename)+'.csv') #Set the delimiter

# In[20]:
# #### ODE function for substrate to product

def conc (u, t, k1,k2,k3,k4,r0,r1,r2,r3,r4,Opwdeg) : #  receive k's as argument from odeint call
    
    Opw = np.radians(Opwdeg) # converts pulse angle from degrees to radians, for use in ODE solver
    p = (1-np.cos(Opw))/TR # Pulse in ODE solver
    
    a1 = k1 * u[0] # Substrate to product_1 reaction
    b1 = k2 * u[0] # Substrate to product_2 reaction
    c1 = k3 * u[0] # Substrate to product_3 reaction
    d1 = k4 * u[0] # Substrate to product_4 reaction
    
    s2 = r0 * u[0] # Substrate relaxation
    s2b = p * u[0] # Pulse on substrate
      
    a2 = r1 * u[1] # Product_1 relaxation
    b2 = r2 * u[2] # Product_2 relaxation
    c2 = r3 * u[3] # Product_3 relaxation
    d2 = r4 * u[4] # Product_4 relaxation
    a2b = p * u[1] # Pulse on product_1
    b2b = p * u[2] # Pulse on product_2
    c2b = p * u[3] # Pulse on product_3
    d2b = p * u[4] # Pulse on product_4
 
    f1 = -a1 -b1 -c1 -d1 -s2 -s2b # Substrate dynamics
    f2 = a1 -a2 -a2b  # Product_1 dynamics
    f3 = b1 -b2 -b2b  # Product_2 dynamics
    f4 = c1 -c2 -c2b  # Product_3 dynamics
    f5 = d1 -d2 -d2b  # Product_4 dynamics

    f = np.array([f1, f2, f3, f4, f5]) # Arrays the dynamics for Odeint
    return f # returns array

# In[22]:
# The error function below minimizes fitting residuals between the NMR pulses. 
# Pulses are treated as discontinuous loss of signal. All other signal changes are continuous processes.

# Error function returns difference between data and calculation.	
# params is array with guess parameters and must be first parameter. D for data

def errfunc(params,t,data,conc) : 
    k1 = params['k1'].value
    k2 = params['k2'].value
    k3 = params['k3'].value
    k4 = params['k4'].value
    r0 = params['r0'].value
    r1 = params['r1'].value
    r2 = params['r2'].value
    r3 = params['r3'].value
    r4 = params['r4'].value
    x0 = params['x0'].value
    x1 = params['x1'].value
    x2 = params['x2'].value
    x3 = params['x3'].value
    x4 = params['x4'].value
    Opwdeg = params['Opwdeg'].value

    
    ResList = [] # Create empty list to fill with residuals
    
    calc = odeint(conc, [x0,x1,x2,x3,x4], t, args=(k1,k2,k3,k4,r0,r1,r2,r3,r4,Opwdeg),mxstep=500000,rtol=1e-9) 

    Scalc = calc[:,0] #First column hold substrate values
    Serr = [a - b for a,b in zip(data[:,0],Scalc)] # Differences data - calculated
    S = [a / max(data[:,0]) for a in Serr] # Differences normalized to max integral from substrate data
    ResList = S*weight_subst
   
    if use_1 == 0 :
        P1 = 0  #ignore residual if not in use
    else:
        P1calc = calc[:,1]  # Second column holds product 1 values
        P1err = [a - b for a,b in zip(data[:,1],P1calc)] # Differences 
        maxP1 = max(data[:,1])
        P1 = [a / maxP1 for a in P1err]# Normalization
        ResList += P1*weight_1
    
    if use_2 == 0 :
        P2 = 0  #ignore residual if not in use
    else:
        P2calc = calc[:,2]  # Third column holds product 2 values
        P2err = [a - b for a,b in zip(data[:,2],P2calc)] # Differences 
        maxP2 = max(data[:,2])
        P2 = [a / maxP2 for a in P2err]# Normalization
        ResList += P2*weight_2
    
    if use_3 == 0 :
        P3 = 0  #ignore residual if not in use
    else:
        P3calc = calc[:,3]  # Fourth column holds product 3 values
        P3err = [a - b for a,b in zip(data[:,3],P3calc)] # Differences 
        maxP3 = max(data[:,3])
        P3 = [a / maxP3 for a in P3err]# Normalization
        ResList += P3*weight_3
    
    if use_4 == 0 :
        P4 = 0  #ignore residual if not in use
    else:
        P4calc = calc[:,4]  # Fifth column holds product 4 values
        P4err = [a - b for a,b in zip(data[:,4],P4calc)] # Differences 
        maxP4 = max(data[:,4])
        P4 = [a / maxP4 for a in P4err]# Normalization
        ResList += P4*weight_4

    return ResList

# In[23]:

# R2 funtion	
def R2 (data,calc) : # Calculates the coefficient of determination, R2. 
    SStot = sum((data - np.mean(data))**2) # Sum of squared differences between data and data average
    r = [a-b for a,b in zip(data,calc)] # Difference between data and model
    SSerr = sum([a**2 for a in (r)]) # Sum of squared differences between data and model
    return 1-(SSerr / SStot) # Returns R2

# In[24]:

# Normaliztion to substance amount
def norm_amount (data):
    d = data / data[0,0] * s0
    return d

# In[25]:
# #### Prepare and analyze data

# Read data, make array
if (use_1==0)&(use_2==0)&(use_3==0)&(use_4==0):
    raw_data = np.loadtxt(os.path.join (path,filename)+'.csv', delimiter = delim, ndmin=2)
else:
    raw_data = np.genfromtxt(os.path.join (path,filename)+'.csv', delimiter = delim)

if (startPoint > 0):
    raw_data = np.delete(raw_data,np.s_[0:startPoint],0)    

#data = raw_data
scaling_factor = raw_data[0,0]
data = norm_amount(raw_data)

# Times at which the solution is to be computed.
t = np.linspace(t_begin+startPoint*TR, int(((len(data[:,0])+startPoint)*TR)+t_begin-TR), len(data[:,0])*1) # Start value, end value, number of points

# In[26]:

#Fits ODE to data
fit = minimize(errfunc, params, args=(t,data,conc),nan_policy='omit') 

# In[27]:

# Calculated parameter values and standard deviations
ck1 = fit.params['k1'].value #
ck1_stderr = fit.params['k1'].stderr #
if ck1_stderr is None: ck1_stderr = 0

ck2 = fit.params['k2'].value #
ck2_stderr = fit.params['k2'].stderr #
if ck2_stderr is None: ck2_stderr = 0

ck3 = fit.params['k3'].value #
ck3_stderr = fit.params['k3'].stderr #
if ck3_stderr is None: ck3_stderr = 0

ck4 = fit.params['k4'].value #
ck4_stderr = fit.params['k4'].stderr #
if ck4_stderr is None: ck4_stderr = 0

cr0 = fit.params['r0'].value #
cr0_stderr = fit.params['r0'].stderr #
if cr0_stderr is None: cr0_stderr = 0

cr1 = fit.params['r1'].value # 
cr1_stderr = fit.params['r1'].stderr #
if cr1_stderr is None: cr1_stderr = 0

cr2 = fit.params['r2'].value # 
cr2_stderr = fit.params['r2'].stderr #
if cr2_stderr is None: cr2_stderr = 0

cr3 = fit.params['r3'].value # 
cr3_stderr = fit.params['r3'].stderr #
if cr3_stderr is None: cr3_stderr = 0

cr4 = fit.params['r4'].value # 
cr4_stderr = fit.params['r4'].stderr #
if cr4_stderr is None: cr4_stderr = 0

cOpwdeg = fit.params['Opwdeg'].value # 
cOpwdeg_stderr = fit.params['Opwdeg'].stderr #
if cOpwdeg_stderr is None: cOpwdeg_stderr = 0

cx0 = fit.params['x0'].value
cx0_stderr = fit.params['x0'].stderr
if cx0_stderr is None: cx0_stderr = 0

cx1 = fit.params['x1'].value
cx1_stderr = fit.params['x1'].stderr
if cx1_stderr is None: cx1_stderr = 0

cx2 = fit.params['x2'].value
cx2_stderr = fit.params['x2'].stderr
if cx2_stderr is None: cx2_stderr = 0

cx3 = fit.params['x3'].value
cx3_stderr = fit.params['x3'].stderr
if cx3_stderr is None: cx3_stderr = 0

cx4 = fit.params['x4'].value
cx4_stderr = fit.params['x4'].stderr
if cx4_stderr is None: cx4_stderr = 0

# In[28]:

#Create list of start values
c0 = [cx0,cx1,cx2,cx3,cx4]

# Calculate the ODE with the fitted k's
calc = odeint(conc, c0, t, args=(ck1,ck2,ck3,ck4,cr0,cr1,cr2,cr3,cr4,cOpwdeg))

# In[31]:

#R2 values calculated
R2Sub = R2(data[:,0],calc[:,0])
if use_1 == 1:
    R2Prod1 = R2(data[:,1],calc[:,1])
else:
    R2Prod1 = 0
if use_2 == 1:
    R2Prod2 = R2(data[:,2],calc[:,2])
else:
    R2Prod2 = 0
if use_3 == 1:
    R2Prod3 = R2(data[:,3],calc[:,3])
else:
    R2Prod3 = 0
if use_4 == 1:
    R2Prod4 = R2(data[:,4],calc[:,4])
else:
    R2Prod4 = 0

# In[35]:

#Write excel sheet of calculated fit
if writeDataToFile == "yes":
    np.savetxt(path+filename +'_ext.csv',calc, delimiter=',')

# #### Integrating AUC
#Calculate maximum time from experiment
highdur = ((len(data[:,0])+startPoint)*TR)-TR

#Calculate relaxation by flipping angle
R_flip = (1-np.cos(np.radians(cOpwdeg)))/TR

#Calculate a constant used in equations for simplicity
U = ck1+ck2+ck3+ck4 + cr0 + R_flip

#Calculate timepoint of product metabolization start
def Mp_0_t(xs,xp,k,R,U):
    R_obs = R + R_flip #relaxation taking into account T1 and flipping angle
    t_0 = np.log(1-(xp/xs)*(R_obs-U)/k)/(R_obs-U)
    return t_0

#Solution for finding the timepoint of the maximum of the product fit
def Mp_max_t(xs,xp,k,R,U): 
    R_obs = R + R_flip #relaxation taking into account T1 and flipping angle
    return np.log((R_obs*(k*xs-xp*(R_obs-U)))/(k*xs*U))/(R_obs-U)+t_begin+startPoint*TR

#Value of Mp at timepoint time
def Mp(time,xs,xp,k,R,U): 
    R_obs = R + R_flip #relaxation taking into account T1 and flipping angle
    return (xp-(k*xs)/(R_obs-U))*np.exp(-R_obs*(time-t_begin-startPoint*TR))+(k*xs)/(R_obs-U)*np.exp(-U*(time-t_begin-startPoint*TR))

#Value of Ms at timepoint time
def Ms(time,xs,U):
    return xs*np.exp(-U*time)

#Integral of substrate fit between a and b
def Ms_int(a,b,xs,U):
    Ms_int_calc = xs/U*(np.exp(-U*a)-np.exp(-U*b))
    return Ms_int_calc

#Integral of product fit between a and b
def Mp_int(a,b,xs,xp,k,R,U):
    R_obs = R + R_flip #relaxation taking into account T1 and flipping angle
    Mp_int_calc = 1/(R_obs*(U**2)-(R_obs**2)*U)     \
                    *(np.exp(-U*a-R_obs*a)*((U*np.exp(U*a)-R_obs*np.exp(R_obs*a))*k*xs       \
                    +((U**2)-R_obs*U)*np.exp(U*a)*xp)-np.exp(-U*b-R_obs*b)*((U*np.exp(U*b)-R_obs*np.exp(R_obs*b))*k*xs  \
                    +((U**2)-R_obs*U)*np.exp(U*b)*xp))
    return Mp_int_calc

#Integral of substrate fit between a and infinity
def Ms_int_norm(a,xs,U):
    Ms_int_calc = xs/U*np.exp(-U*a)
    return Ms_int_calc

#Integral of product fit between a and infinity
def Mp_int_norm(t_0,xs,xp,k,R,U):
    R_obs = R + R_flip #relaxation taking into account T1 and flipping angle
    Mp_int_calc = 1/(R_obs*(U**2)-(R_obs**2)*U)     \
                    *(np.exp(-(U-R_obs)*xs)*((U*np.exp(U*xs)-R_obs*np.exp(R_obs*xs))*k*xs       \
                    +((U**2)-R_obs*U)*np.exp(U*xs)*xp))
    return Mp_int_calc
    
# In[36]:
#Calculate integral values

t_0_1 = Mp_0_t(cx0,cx1,ck1,cr1,U)+startPoint*TR
t_0_2 = Mp_0_t(cx0,cx2,ck2,cr2,U)+startPoint*TR
t_0_3 = Mp_0_t(cx0,cx3,ck3,cr3,U)+startPoint*TR
t_0_4 = Mp_0_t(cx0,cx4,ck4,cr4,U)+startPoint*TR

#substrate integral divided by x0
subint_x0 = Ms_int(startPoint*TR,highdur,cx0,U)    
#--
subint_x0_norm = Ms_int_norm(startPoint*TR,cx0,U)   
subint_x0_prod_1 = Ms_int_norm(t_0_1,cx0,U) 
subint_x0_prod_2 = Ms_int_norm(t_0_2,cx0,U) 
subint_x0_prod_3 = Ms_int_norm(t_0_3,cx0,U) 
subint_x0_prod_4 = Ms_int_norm(t_0_4,cx0,U) 

#product integral divided by x0        
prodint_1_x0 = Mp_int(startPoint*TR,highdur,cx0,cx1,ck1,cr1,U)    
prodint_2_x0 = Mp_int(startPoint*TR,highdur,cx0,cx2,ck2,cr2,U)
prodint_3_x0 = Mp_int(startPoint*TR,highdur,cx0,cx3,ck3,cr3,U)
prodint_4_x0 = Mp_int(startPoint*TR,highdur,cx0,cx4,ck4,cr4,U)
#---
prodint_1_x0_norm = Mp_int_norm(t_0_1,cx0,cx1,ck1,cr1,U)    
prodint_2_x0_norm = Mp_int_norm(t_0_2,cx0,cx2,ck2,cr2,U)
prodint_3_x0_norm = Mp_int_norm(t_0_3,cx0,cx3,ck3,cr3,U)
prodint_4_x0_norm = Mp_int_norm(t_0_4,cx0,cx4,ck4,cr4,U)

#substrate integral un-scaled
subint = subint_x0*scaling_factor   
#--
subint_norm = subint_x0_norm*scaling_factor   
subint_prod_1 = subint_x0_prod_1*scaling_factor   
subint_prod_2 = subint_x0_prod_2*scaling_factor  
subint_prod_3 = subint_x0_prod_3*scaling_factor  
subint_prod_4 = subint_x0_prod_4*scaling_factor  

#product integral un-scaled        
prodint_1 = prodint_1_x0*scaling_factor     
prodint_2 = prodint_2_x0*scaling_factor
prodint_3 = prodint_3_x0*scaling_factor
prodint_4 = prodint_4_x0*scaling_factor
#--
prodint_1_norm = prodint_1_x0_norm*scaling_factor     
prodint_2_norm = prodint_2_x0_norm*scaling_factor
prodint_3_norm = prodint_3_x0_norm*scaling_factor
prodint_4_norm = prodint_4_x0_norm*scaling_factor

#product integral divided by un-scaled substrate integral
prodint_1_x0_int = prodint_1/subint         
prodint_2_x0_int = prodint_2/subint
prodint_3_x0_int = prodint_3/subint
prodint_4_x0_int = prodint_4/subint
#--
prodint_1_x0_int_norm = prodint_1/subint_prod_1         
prodint_2_x0_int_norm = prodint_2/subint_prod_2
prodint_3_x0_int_norm = prodint_3/subint_prod_3
prodint_4_x0_int_norm = prodint_4/subint_prod_4

#Calculate timepoint of maximum, maximum and scaling for each product
if use_1 == 1: 
    max_t_1 = Mp_max_t(cx0,cx1,ck1,cr1,U)   #calculate timepoint of product maximum
    max_t_1_norm = max_t_1 - t_0_1 - t_begin
    max_1 = Mp(max_t_1,cx0,cx1,ck1,cr1,U)   #calculate product maximum
    scale_1 = round(1/max_1*Prod_scale_1)   #calculate scaling factor to meet Prod_scale in relation to 1
else:                                       #no output if product is de-selected     
    max_t_1 = 0
    max_t_1_norm = 0
    max_1 = 0
    scale_1 = 0
    
if use_2 == 1: 
    max_t_2 = Mp_max_t(cx0,cx2,ck2,cr2,U)
    max_t_2_norm = max_t_2 - t_0_2 - t_begin
    max_2 = Mp(max_t_2,cx0,cx2,ck2,cr2,U)
    scale_2 = round(1/max_2*Prod_scale_2)
else: 
    max_t_2 = 0
    max_t_2_norm = 0
    max_2 = 0
    scale_2 = 0
    
if use_3 == 1: 
    max_t_3 = Mp_max_t(cx0,cx3,ck3,cr3,U)
    max_t_3_norm = max_t_3 - t_0_3 - t_begin
    max_3 = Mp(max_t_3,cx0,cx3,ck3,cr3,U)
    scale_3 = round(1/max_3*Prod_scale_3)
else: 
    max_t_3 = 0
    max_t_3_norm = 0
    max_3 = 0
    scale_3 = 0
    
if use_4 == 1: 
    max_t_4 = Mp_max_t(cx0,cx4,ck4,cr4,U)     
    max_t_4_norm = max_t_4 - t_0_4 - t_begin
    max_4 = Mp(max_t_4,cx0,cx4,ck4,cr4,U)
    scale_4 = round(1/max_4*Prod_scale_4)
else: 
    max_t_4 = 0
    max_t_4_norm = 0
    max_4 = 0
    scale_4 = 0

# In[34]:
    
#Plots product data and fits 
plt.figure(dpi=600) #set resolution to 600 dpi

font = {'family' : 'arial',
        'weight' : 'normal',
        'size'   : 15}

matplotlib.rc('font', **font)

plt.plot(t,(calc[:,0]),'r-',label=(substrate))

if use_1 == 1:
    plt.plot(t,data[:,1]*scale_1,"b.")
    #plt.plot(t,(calc[:,1]*scale_1),'b-',label=(product_1+' x'+str(scale_1)))   #Using the function list of calculated data values
    plt.plot(t,(Mp(t,cx0,cx1,ck1,cr1,U)*scale_1),'b-',label=(product_1+' x'+str(scale_1))) #Using the function with the calculated variables
    plt.plot(max_t_1,(max_1*scale_1),'k', marker='x')
if use_2 == 1:
    plt.plot(t,data[:,2]*scale_2,"g.")
    plt.plot(t,(Mp(t,cx0,cx2,ck2,cr2,U)*scale_2),'g-',label=(product_2+' x'+str(scale_2)))
    plt.plot(max_t_2,(max_2*scale_2),'k', marker='x')
if use_3 == 1:
    plt.plot(t,data[:,3]*scale_3,"y.")
    plt.plot(t,(Mp(t,cx0,cx3,ck3,cr3,U)*scale_3),'y-',label=(product_3+' x'+str(scale_3)))
    plt.plot(max_t_3,(max_3*scale_3),'k', marker='x')
if use_4 == 1:
    plt.plot(t,data[:,4]*scale_4,"c.")
    plt.plot(t,(Mp(t,cx0,cx4,ck4,cr4,U)*scale_4),'c-',label=(product_4+' x'+str(scale_4)))
    plt.plot(max_t_4,(max_4*scale_4),'k', marker='x')
    
plt.legend(loc='best')
plt.xlabel("Time (s)") # x-axis label
plt.ylabel("Signal") # y-axis label

plt.plot(t,data[:,0],"r.") # Plots data
plt.legend(loc='best')
plt.xlabel("time (s)") # x-axis label
plt.ylabel("signal (a.u.) "+filename) # y-axis label

#Save the plotted graph in the location of the file
if writeDataToFile == "yes":
    plt.savefig(path+filename+'.png',bbox_inches='tight')
        
plt.show()

# In[37]:

#Calculate T1 from relaxation rate
def T1calc(R): return 1/R

### Create summary of the calculated values with StDev where applicable

String_header = [
'+++++++++++++++++++++++++++++++++++++++++++++++++++++++++++++++++++++++++++++++',
filename,
"Flipangle = ( {:G} ± {:G} )°".format(cOpwdeg,cOpwdeg_stderr) ,
'Setting start-point to: {:G}. point ({:G} s)'.format(startPoint,startPoint*TR),
'Reduction of all data by factor x0 from first substrate datapoint: {:3E}'.format(scaling_factor)]
output_header = '\n'.join(String_header) #combine string for output

String_subst = [
"-------------------------------------------",
'Substrate '+substrate,
'T1 = ( {:G} ± {:G} ) s'.format(T1calc(cr0),T1calc(cr0)-T1calc(cr0+cr0_stderr)),
'Scaled start value in fit = {:G} ± {:G}'.format(cx0,cx0_stderr),
'STANDARD VALUES:',
'AUC: {:G}'.format(subint),
'AUC divided by x0: {:G}'.format(subint_x0),
'NORMALIZED VALUES:',
'AUC_norm: {:G}'.format(subint_norm),
'AUC_norm divided by x0_norm: {:G}'.format(subint_x0_norm),
'FIT VALUES:',
'R2: {:G}'.format(R2Sub),
'Weighting in fit: {}'.format(weight_subst)]
output_subst = '\n'.join(String_subst) #combine string for output

if use_1 == 0:
    String_prod_1 = [
    "-------------------------------------------",
    'Product_1 '+product_1,
    'No '+product_1+' metabolism visible or metabolite not applicable.']
else:
    String_prod_1 = [
    "-------------------------------------------",
    'Product_1 '+product_1,
    'Conversion k1 = ( {:G} ± {:G} ) 1/s'.format(ck1,ck1_stderr),
    'T1 = ( {:G} ± {:G} ) s'.format(T1calc(cr1),T1calc(cr1)-T1calc(cr1+cr1_stderr)),
    'STANDARD VALUES:',
    'Scaled start value x1 = {:G} ± {:G}'.format(cx1,cx1_stderr),
    'AUC: {:G}'.format(prodint_1),
    'AUC divided by x0: {:G}'.format(prodint_1_x0),
    'AUC divided by substrate AUC: {:G}'.format(prodint_1_x0_int),
    'Time2max: {0:.5g} s'.format(max_t_1),
    'Maximum intensity in % of x0: {:%}'.format(max_1/cx0),
    'NORMALIZED VALUES:',
    'time of metab start: {0:.5g} s'.format(t_0_1),
    'Scaled start value x1_norm = {:G}'.format(Mp(t_0_1,cx0,cx1,ck1,cr1,U)),
    'AUC_norm: {:G}'.format(prodint_1_norm),
    'AUC_norm divided by x0_norm: {:G}'.format(prodint_1_x0_norm),
    'AUC_norm divided by substrate AUC_norm: {:G}'.format(prodint_1_x0_int_norm),
    'Time2max_norm: {0:.5g} s'.format(max_t_1_norm),
    'Maximum intensity in % of x0_norm: {:%}'.format(max_1/Ms(t_0_1,cx0,U)),
    'FIT VALUES:',
    'R2: {:G}'.format(R2Prod1),
    'Weighting in fit: {}'.format(weight_1)]
output_prod_1 = '\n'.join(String_prod_1) #combine string for output

if use_2 == 0:
    String_prod_2 = [
    "-------------------------------------------",
    'Product_2 '+product_2,
    'No '+product_2+' metabolism visible or metabolite not applicable.']
else:
    String_prod_2 = [
    "-------------------------------------------",
    'Product_2 '+product_2,
    'Conversion k2 = ( {:G} ± {:G} ) 1/s'.format(ck2,ck2_stderr),
    'T1 = ( {:G} ± {:G} ) s'.format(T1calc(cr2),T1calc(cr2)-T1calc(cr2+cr2_stderr)),
    'STANDARD VALUES:',
    'Scaled start value x2 = {:G} ± {:G}'.format(cx2,cx2_stderr),
    'AUC: {:G}'.format(prodint_2),
    'AUC divided by x0: {:G}'.format(prodint_2_x0),
    'AUC divided by substrate AUC: {:G}'.format(prodint_2_x0_int),
    'Time2max: {0:.5g} s'.format(max_t_2),
    'Maximum intensity in % of x0: {:%}'.format(max_2/cx0),
    'NORMALIZED VALUES:',
    'time of metab start: {0:.5g} s'.format(t_0_2),
    'Scaled start value x3_norm = {:G}'.format(Mp(t_0_3,cx0,cx3,ck3,cr3,U)),
    'AUC_norm: {:G}'.format(prodint_2_norm),
    'AUC_norm divided by x0_norm: {:G}'.format(prodint_2_x0_norm),
    'AUC_norm divided by substrate AUC_norm: {:G}'.format(prodint_2_x0_int_norm),
    'Time2max_norm: {0:.5g} s'.format(max_t_2_norm),
    'Maximum intensity in % of x0_norm: {:%}'.format(max_2/Ms(t_0_2,cx0,U)),
    'FIT VALUES:',
    'R2: {:G}'.format(R2Prod2),
    'Weighting in fit: {}'.format(weight_2)]
output_prod_2 = '\n'.join(String_prod_2) #combine string for output

if use_3 == 0:
    String_prod_3 = [
    "-------------------------------------------",
    'Product_3 '+product_3,
    'No '+product_3+' metabolism visible or metabolite not applicable.']
else:
    String_prod_3 = [
    "-------------------------------------------",
    'Product_3 '+product_3,
    'Conversion k3 = ( {:G} ± {:G} ) 1/s'.format(ck3,ck3_stderr),
    'T1 = ( {:G} ± {:G} ) s'.format(T1calc(cr3),T1calc(cr3)-T1calc(cr3+cr3_stderr)),
    'STANDARD VALUES:',
    'Scaled start value x3 = {:G} ± {:G}'.format(cx3,cx3_stderr),
    'AUC: {:G}'.format(prodint_3),
    'AUC divided by x0: {:G}'.format(prodint_3_x0),
    'AUC divided by substrate AUC: {:G}'.format(prodint_3_x0_int),
    'Time2max: {0:.5g} s'.format(max_t_3),
    'Maximum intensity in % of x0: {:%}'.format(max_3/cx0),
    'NORMALIZED VALUES:',
    'time of metab start: {0:.5g} s'.format(t_0_3),
    'Scaled start value x3_norm = {:G}'.format(Mp(t_0_3,cx0,cx3,ck3,cr3,U)),
    'AUC_norm: {:G}'.format(prodint_3_norm),
    'AUC_norm divided by x0_norm: {:G}'.format(prodint_3_x0_norm),
    'AUC_norm divided by substrate AUC_norm: {:G}'.format(prodint_3_x0_int_norm),
    'Time2max_norm: {0:.5g} s'.format(max_t_3_norm),
    'Maximum intensity in % of x0_norm: {:%}'.format(max_3/Ms(t_0_3,cx0,U)),
    'FIT VALUES:',
    'R2: {:G}'.format(R2Prod3),
    'Weighting in fit: {}'.format(weight_3)]
output_prod_3 = '\n'.join(String_prod_3)   #combine string for output

if use_4 == 0:
    String_prod_4 = [
    "-------------------------------------------",
    'Product_4 '+product_4,
    'No '+product_4+' metabolism visible or metabolite not applicable.']
else:
    String_prod_4 = [
    "-------------------------------------------",
    'Product_4 '+product_4,
    'Conversion k4 = ( {:G} ± {:G} ) 1/s'.format(ck4,ck4_stderr),
    'T1 = ( {:G} ± {:G} ) s'.format(T1calc(cr4),T1calc(cr4)-T1calc(cr4+cr4_stderr)),
    'STANDARD VALUES:',
    'Scaled start value x4 = {:G} ± {:G}'.format(cx4,cx4_stderr),
    'AUC: {:G}'.format(prodint_4),
    'AUC divided by x0: {:G}'.format(prodint_4_x0),
    'AUC divided by substrate AUC: {:G}'.format(prodint_4_x0_int),
    'Time2max: {0:.5g} s'.format(max_t_4),
    'Maximum intensity in % of x0: {:%}'.format(max_4/cx0),
    'NORMALIZED VALUES:',
    'time of metab start: {0:.5g} s'.format(t_0_4),
    'Scaled start value x4_norm = {:G}'.format(Mp(t_0_4,cx0,cx4,ck4,cr4,U)),
    'AUC_norm: {:G}'.format(prodint_4_norm),
    'AUC_norm divided by x0_norm: {:G}'.format(prodint_4_x0_norm),
    'AUC_norm divided by substrate AUC_norm: {:G}'.format(prodint_4_x0_int_norm),
    'Time2max_norm: {0:.5g} s'.format(max_t_4_norm),
    'Maximum intensity in % of x0_norm: {:%}'.format(max_4/Ms(t_0_4,cx0,U)),
    'FIT VALUES:',
    'R2: {:G}'.format(R2Prod4),
    'Weighting in fit: {}'.format(weight_4)]
output_prod_4 = '\n'.join(String_prod_4) #combine string for output

String_footer = ['+++++++++++++++++++++++++++++++++++++++++++++++++++++++++++++++++++++++++++++++']
output_footer = '\n'.join(String_footer) #combine string for output

# In[38]:
#Join all the strings together and output the text in the console

output_join = [output_header,output_subst,output_prod_1,output_prod_2,output_prod_3,output_prod_4,output_footer]
output_text = '\n'.join(output_join) #create the output string for txt and console
print(output_text)                 

#Print the output string into an TXT in the location of the file
if writeDataToFile == "yes":
    with open(path+filename+'.txt', "w") as text_file:
        text_file.write(output_text)
        print("Data was saved successfully.")  
else:
    print("Data NOT saved due to user choice.")  
